# Supplementary material for: Genome-Based Comparison of All Species of the Genus Moorella, and Status of the Species Moorella thermoacetica and Moorella thermoautotrophica
Source: Front Microbiol. 2020 Jan 17;10:3070. doi: 10.3389/fmicb.2019.03070 (PMC6978639; doi:10.3389/fmicb.2019.03070)
Supplement: Supplementary file 3 [file Table_1.XLSX]

## Sheet: ANIm_percentage_identity
Table S1: ANIm values of all compared Moorella strains
	M. thermoacetica DSM 103132	M. thermoacetica ATCC 33924*	M. thermoacetica Y72	M. thermoacetica DSM 12993	M. thermoacetica DSM 103284	M. thermoautotrophica DSM 7417	M. thermoacetica DSM 12797	M. thermoacetica DSM 11768	M. thermoacetica DSM 6867	M. thermoacetica ATCC 31490	M. thermoacetica DSM 2955T	M. thermoacetica DSM 512T	M. thermoacetica ATCC 39073-HH	M. thermoacetica ATCC 39073	M. thermoacetica ATCC 39073 re	M. thermoacetica ATCC 35608	M. thermoacetica ATCC 49707	M. thermoacetica DSM 21394	M. glycerini DSM 11254T	M. perchloratireducens An10	M. stamsii DSM 26217T	M. glycerini NMP	M. mulderi DSM 14980T	M. humiferrea DSM 23265T
M. thermoacetica DSM 103132	1	1	0.98851	0.98912	0.986137	0.990519	0.989445	0.988451	0.990588	0.990428	0.990553	0.99028	0.990567	0.990562	0.990615	0.990603	0.990586	0.94	0.845858	0.852882	0.853102	0.853394	0.855403	0.858945
M. thermoacetica ATCC 33924*	1	1	0.988434	0.989113	0.986044	0.990415	0.98941	0.988411	0.990567	0.990427	0.990544	0.990257	0.990521	0.990531	0.990575	0.990574	0.990578	0.94	0.8463	0.853437	0.853679	0.853735	0.856214	0.861465
M. thermoacetica Y72	0.98851	0.988434	1	0.98854	0.984889	0.98947	0.989658	0.988157	0.9884	0.988255	0.988384	0.98838	0.988435	0.988363	0.9884	0.988418	0.988394	0.94	0.850123	0.852654	0.852883	0.853337	0.855607	0.859916
M. thermoacetica DSM 12993	0.98912	0.989113	0.98854	1	0.989037	0.987721	0.987791	0.987061	0.991759	0.991617	0.991729	0.991799	0.991779	0.991702	0.991769	0.991744	0.991771	0.94	0.848414	0.851995	0.852232	0.852099	0.856439	0.857873
M. thermoacetica DSM 103284	0.986137	0.986044	0.984889	0.989037	1	0.985503	0.985433	0.984243	0.985186	0.985041	0.985177	0.984929	0.98516	0.985133	0.985223	0.985174	0.985194	0.94	0.846289	0.850582	0.8509	0.851085	0.852134	0.854217
M. thermoautotrophica DSM 7417	0.990519	0.990415	0.98947	0.987721	0.985503	1	0.990173	0.988878	0.990876	0.990738	0.990902	0.991062	0.990847	0.990823	0.990874	0.990839	0.990874	0.94	0.851315	0.850513	0.850967	0.851317	0.85713	0.857091
M. thermoacetica DSM 12797	0.989445	0.98941	0.989658	0.987791	0.985433	0.990173	1	0.989107	0.989339	0.989225	0.989338	0.989319	0.989297	0.989308	0.989348	0.98934	0.989333	0.94	0.8529	0.850719	0.851282	0.851522	0.859309	0.861437
M. thermoacetica DSM 11768	0.988451	0.988411	0.988157	0.987061	0.984243	0.988878	0.989107	1	0.987527	0.987425	0.987454	0.988218	0.987498	0.987425	0.987665	0.98762	0.987461	0.94	0.853294	0.851396	0.851842	0.852058	0.856851	0.859531
M. thermoacetica DSM 6867	0.990588	0.990567	0.9884	0.991759	0.985186	0.990876	0.989339	0.987527	1	1	1	1	1	1	1	1	1	0.94	0.851032	0.854217	0.854489	0.854882	0.85983	0.860544
M. thermoacetica ATCC 31490	0.990428	0.990427	0.988255	0.991617	0.985041	0.990738	0.989225	0.987425	1	1	1	1	1	1	1	1	1	0.94	0.85113	0.853922	0.854547	0.854312	0.859694	0.860602
M. thermoacetica DSM 2955T	0.990553	0.990544	0.988384	0.991729	0.985177	0.990902	0.989338	0.987454	1	1	1	1	1	1	1	1	1	0.94	0.851393	0.853823	0.854469	0.854376	0.860053	0.860546
M. thermoacetica DSM 512T	0.99028	0.990257	0.98838	0.991799	0.984929	0.991062	0.989319	0.988218	1	1	1	1	1	1	1	1	1	0.94	0.848837	0.853667	0.854273	0.854055	0.856351	0.860832
M. thermoacetica ATCC 39073-HH	0.990567	0.990521	0.988435	0.991779	0.98516	0.990847	0.989297	0.987498	1	1	1	1	1	1	1	1	1	0.94	0.851194	0.853319	0.85394	0.854306	0.859265	0.859471
M. thermoacetica ATCC 39073	0.990562	0.990531	0.988363	0.991702	0.985133	0.990823	0.989308	0.987425	1	1	1	1	1	1	1	1	1	0.94	0.851018	0.853605	0.854248	0.854035	0.859565	0.860289
M. thermoacetica ATCC 39073 re	0.990615	0.990575	0.9884	0.991769	0.985223	0.990874	0.989348	0.987665	1	1	1	1	1	1	1	1	1	0.94	0.850268	0.853254	0.853934	0.854199	0.858066	0.859148
M. thermoacetica ATCC 35608	0.990603	0.990574	0.988418	0.991744	0.985174	0.990839	0.98934	0.98762	1	1	1	1	1	1	1	1	1	0.94	0.851398	0.853851	0.854489	0.855082	0.859826	0.860648
M. thermoacetica ATCC 49707	0.990586	0.990578	0.988394	0.991771	0.985194	0.990874	0.989333	0.987461	1	1	1	1	1	1	1	1	1	0.94	0.851329	0.85404	0.854643	0.854415	0.859901	0.860686
M. thermoacetica DSM 21394	0.94	0.94	0.94	0.94	0.94	0.94	0.94	0.94	0.94	0.94	0.94	0.94	0.94	0.94	0.94	0.94	0.94	1	0.850017	0.853379	0.853786	0.855123	0.853868	0.854083
M. glycerini DSM 11254T	0.845858	0.8463	0.850123	0.848414	0.846289	0.851315	0.8529	0.853294	0.851032	0.85113	0.851393	0.848837	0.851194	0.851018	0.850268	0.851398	0.851329	0.850017	1	0.94	0.94	0.94	0.934568	0.85625
M. perchloratireducens An10	0.852882	0.853437	0.852654	0.851995	0.850582	0.850513	0.850719	0.851396	0.854217	0.853922	0.853823	0.853667	0.853319	0.853605	0.853254	0.853851	0.85404	0.853379	0.94	1	1	1	0.955789	0.856115
M. stamsii DSM 26217T	0.853102	0.853679	0.852883	0.852232	0.8509	0.850967	0.851282	0.851842	0.854489	0.854547	0.854469	0.854273	0.85394	0.854248	0.853934	0.854489	0.854643	0.853786	0.94	1	1	1	0.955867	0.856299
M. glycerini NMP	0.853394	0.853735	0.853337	0.852099	0.851085	0.851317	0.851522	0.852058	0.854882	0.854312	0.854376	0.854055	0.854306	0.854035	0.854199	0.855082	0.854415	0.855123	0.94	1	1	1	0.955929	0.856518
M. mulderi DSM 14980T	0.855403	0.856214	0.855607	0.856439	0.852134	0.85713	0.859309	0.856851	0.85983	0.859694	0.860053	0.856351	0.859265	0.859565	0.858066	0.859826	0.859901	0.853868	0.934568	0.955789	0.955867	0.955929	1	0.862991
M. humiferrea DSM 23265T	0.858945	0.861465	0.859916	0.857873	0.854217	0.857091	0.861437	0.859531	0.860544	0.860602	0.860546	0.860832	0.859471	0.860289	0.859148	0.860648	0.860686	0.854083	0.85625	0.856115	0.856299	0.856518	0.862991	1
* DNA isolated and sequenced from a single colony
An ANIm value of 1.0000 equals 100 % identity.
