# Supplementary material for: Genome-Based Comparison of All Species of the Genus Moorella, and Status of the Species Moorella thermoacetica and Moorella thermoautotrophica
Source: Front Microbiol. 2020 Jan 17;10:3070. doi: 10.3389/fmicb.2019.03070 (PMC6978639; doi:10.3389/fmicb.2019.03070)
Supplement: Supplementary file 4 [file Table_2.XLSX]

## Sheet: Tabelle1
Table S2: Prophage regions
Strain	Contig	Region	Region Length	Completeness	Scorea	# Total Proteins	Region Position Start	Region Position Stop	GC %	Most Common Phageb	Accession number most common phageB	Hit gene count phage region vs most common phage
M. glycerini DSM 11254T	MGLY_1	1	34.9Kb	questionable	90	49	1053903	1088830	56.06%	Bacillus phage BalMu-1	NC_030945	10
		2	8.6Kb	incomplete	40	9	1570871	1579491	54.17%	Planktothrix phage PaV-LD	NC_016564	2
							999999999
M. glycerini NMP	CELZ01000045.1	1	31.1Kb	questionable	70	42	10599	41729	51.91%	Bacillus phage phBC6A51	NC_004820	4
	CELZ01000045.1	2	15.3Kb	incomplete	10	21	46539	61867	50.51%	Bacillus phage BalMu-1	NC_030945	5
	CELZ01000062.1	3	12.4Kb	incomplete	40	17	2225	14636	52.47%	Paenibacillus phage Tripp	NC_028930	2
	CELZ01000062.1	4	15.3Kb	incomplete	10	21	19538	34866	50.51%	Bacillus phage BalMu-1	NC_030945	5
							999999999
M. humiferrea DSM 23265T	PVXM01000001.1	1	8.7Kb	incomplete	40	7	86227	94938	56.14%	Planktothrix phage PaV-LD	NC_016564	2
							999999999
M. mulderi DSM 14980T	LTBC01000003.1	1	11.2Kb	incomplete	10	9	214518	225812	51.33%	Enterobacteria phage phi92	NC_023693	2
	LTBC01000006.1	2	10.2Kb	incomplete	10	9	88056	96696	61.62%	Prochlorococcus phage P-SSM2	NC_006883	4
	LTBC01000007.1	3	6.3Kb	incomplete	10	9	106494	112842	49.50%	Thermus phage TMA	NC_015937	3
							999999999
M. perchloratireducens An10	scaffold_22	1	35.9Kb	questionable	70	41	122	30768	52.3	Bacillus phage phBC6A51	NC_004820	4
		2	12.8Kb	incomplete	10	19	35670	48481	51.6	Bacillus phage BalMu-1	NC_030945	5
							999999999
M. stamsii DSM 26217T	PVXL01000072.1	1	15.3Kb	incomplete	10	21	39525	54853	50.51%	Bacillus phage BalMu-1	NC_030945	5
		2	38.7Kb	questionable	70	41	51611	90401	51.87%	Bacillus phage phBC6A51	NC_004820	4
							999999999
M. thermoacetica ATCC 31490	VCDV01000001.1	1	11.5Kb	incomplete	30	12	2418656	2430178	54.63%	Bacillus virus G	NC_023719	2
							999999999
M. thermoacetica ATCC 33924	VCDX01000001.1	1	24.1Kb	incomplete	30	23	442296	466477	48.31%	Bacillus phage 0305phi8-36	NC_009760	5
	VCDX01000006.1	2	16,4kb	incomplete	30	27	34211	50687	51.38%	Bacillus phage 0305phi8-36	NC_009760	10
	VCDX01000013.1	4	9.8Kb	incomplete	20	12	17747	27584	60.57%	Rhodothermus phage RM378	NC_004735	1
		3	9,4kb	incomplete	20	17	61074	70521	44.76%	Bacillus virus G	NC_023719	3
							999999999
M. thermoacetica ATCC 35608	VCDW01000001.1	1	11.5Kb	incomplete	30	11	2498117	2509640	54.65%	Bacillus virus G	NC_023719	2
							999999999
M. thermoacetica ATCC 39073 ori	CP000232.1	1	19.6Kb	incomplete	50	20	2241258	2260911	52.40%	Bacillus virus G	NC_023719	2
							999999999
M. thermoacetica ATCC 39073 rs	LY00DRAFT_unitig_0_quiver	1	19.6Kb	incomplete	40	20	753609	773260	52.3	Bacillus virus G	NC_023719	2
							999999999
M. thermoacetica ATCC 39073-HH	CP031054.1	1	19.6Kb	incomplete	50	21	789886	809537	52.39%	Bacillus virus G	NC_023719	2
							999999999
M. thermoacetica ATCC 49707	VCDY01000001.1	1	14.5Kb	incomplete	10	11	210393	224919	57.14%	Escherichia phage RCS47	NC_042128	4
	VCDY01000004.1	2	8.9Kb	incomplete	20	11	11150	20124	55.75%	Bacillus virus G	NC_023719	3
	VCDY01000006.1	3	6.8Kb	incomplete	20	9	9154	15962	58.48%	Enterobacteria phage phi92	NC_023693	4
	VCDY01000015.1	5	8.4kb	incomplete	20	10	191	8684	55.54%	Bacillus virus G	NC_023719	2
		4	13.2Kb	incomplete	30	11	92800	101452	59.75%	Planktothrix phage PaV-LD	NC_016564	2
							999999999
M. thermoacetica DSM 103132	CP017019.1	1	8.9Kb	incomplete	30	12	169067	177994	54.84%	Enterobacteria phage phi92	NC_023693	3
	CP017019.1	2	9.8Kb	incomplete	20	13	593081	602918	60.57%	Rhodothermus phage RM378	NC_004735	1
	CP017019.1	3	16.4Kb	incomplete	30	26	2045195	2061670	44.76%	Bacillus phage 0305phi8-36	NC_009760	5
	CP017019.1	4	19.7Kb	questionable	80	17	2153170	2172943	47.87%	Bacillus phage 0305phi8-36	NC_009760	10
	CP017019.1	5	31.6Kb	incomplete	40	23	2195732	2227429	50.64%	Bacillus phage 0305phi8-36	NC_009760	5
							999999999
M. thermoacetica DSM 103284	CP017237.1	1	4.5Kb	incomplete	10	6	158956	163540	62.14%	Escherichia phage phAPEC8	NC_020079	3
	CP017237.1	2	7.9Kb	incomplete	30	8	227528	235438	57.92%	Planktothrix phage PaV-LD	NC_016564	2
	CP017237.1	3	21.8Kb	questionable	80	18	441902	463757	44.00%	Stx2-converting phage 1717	NC_011357	2
	CP017237.1	4	14.5Kb	incomplete	10	11	1369074	1383598	56.98%	Escherichia phage RCS47	NC_042128	4
	CP017237.1	5	23.2Kb	incomplete	30	12	1855502	1878778	52.79%	Bacillus phage SP-10	NC_019487	2
	CP017237.1	6	10.6Kb	incomplete	10	9	2146180	2156792	62.03%	Prochlorococcus phage P-SSM2	NC_006883	4
							999999999
M. thermoacetica DSM 11768	MIHH01000006.1	1	10.5Kb	incomplete	10	10	2897	13483	62.56%	Prochlorococcus phage P-SSM2	NC_006883	4
	MIHH01000018.1	2	6.8Kb	incomplete	20	7	15199	22004	56.32%	Bacillus virus G	NC_023719	3
							999999999
M. thermoacetica DSM 12797	MIIF01000001.1	1	9.2Kb	incomplete	30	9	9167	18456	57.18%	Enterobacteria phage phi92	NC_023693	4
							999999999
M. thermoacetica DSM 12993	MDDD01000003.1	1	22Kb	incomplete	30	14	35	22059	50.38%	Bacillus phage SP-10	NC_019487	2
	MDDD01000004.1	2	10.5Kb	incomplete	10	10	157602	168188	62.21%	Prochlorococcus phage P-SSM2	NC_006883	4
	MDDD01000005.1	3	11.8Kb	incomplete	10	8	1253	13138	56.45%	Escherichia phage RCS47	NC_042128	3
	MDDD01000007.1	4	6.7Kb	incomplete	20	7	152607	159388	56.47%	Bacillus virus G	NC_023719	3
	MDDD01000009.1	5	8.6Kb	incomplete	30	8	62271	70912	57.73%	Planktothrix phage PaV-LD	NC_016564	2
							999999999
M. thermoacetica DSM 21394	MDDC01000007.1	1	6.6Kb	incomplete	20	8	609	7259	60.98%	Enterobacteria phage phi92	NC_023693	3
	MDDC01000012.1	2	10.7Kb	incomplete	10	9	28437	39139	62.99%	Prochlorococcus phage P-SSM2	NC_006883	4
	MDDC01000013.1	3	9.6Kb	incomplete	20	7	60701	70307	57.35%	Planktothrix phage PaV-LD	NC_016564	2
	MDDC01000028.1	4	9.4Kb	incomplete	20	12	71281	80758	62.12%	Gordonia phage Brandonk123	NC_042108	1
							999999999
M. thermoacetica DSM 2955T	CP012370.1	1	7.9Kb	incomplete	30	12	176338	184283	54.14%	Bacillus virus G	NC_023719	2
	CP012370.1	2	10.6Kb	incomplete	10	9	401095	411708	62.03%	Prochlorococcus phage P-SSM2	NC_006883	4
	CP012370.1	3	6.8Kb	incomplete	20	10	525057	531865	58.48%	Enterobacteria phage phi92	NC_023693	4
	CP012370.1	4	7.4Kb	incomplete	10	9	554294	561762	55.39%	Streptococcus phage PH15	NC_010945	2
	CP012370.1	5	14.5Kb	incomplete	10	11	1355533	1370059	57.14%	Escherichia phage RCS47	NC_042128	4
	CP012370.1	6	14.4Kb	incomplete	30	15	2538318	2552722	60.32%	Bacillus virus G	NC_023719	3
							999999999
M. thermoacetica DSM 512T	CP012369.1	1	19.6Kb	incomplete	50	20	2139690	2159342	52.37%	Bacillus virus G	NC_023719	2
							999999999
M. thermoacetica DSM 6867	MDDB01000001.1	1	14.5Kb	incomplete	10	11	382103	396629	57.14%	Escherichia phage RCS47	NC_042128	4
	MDDB01000002.1	2	10.5Kb	incomplete	10	10	9809	20395	62.05%	Prochlorococcus phage P-SSM2	NC_006883	4
	MDDB01000012.1	3	6.8Kb	incomplete	20	9	6352	13160	58.48%	Enterobacteria phage phi92	NC_023693	4
	MDDB01000017.1	4	8.4Kb	incomplete	20	9	191	8683	55.63%	Bacillus virus G	NC_023719	2
	MDDB01000021.1	5	8.7Kb	incomplete	30	9	3	8769	59.60%	Planktothrix phage PaV-LD	NC_016564	2
							999999999
M. thermoautotrophica DSM 7417	MDDE01000001.1	1	10.5Kb	incomplete	10	10	45446	56031	62.15%	Prochlorococcus phage P-SSM2	NC_006883	4
	MDDE01000006.1	2	14.5Kb	incomplete	10	11	61044	75570	57.10%	Escherichia phage RCS47	NC_042128	4
	MDDE01000008.1	3	7Kb	incomplete	20	8	113250	120265	56.41%	Bacillus virus G	NC_023719	2
	MDDE01000011.1	4	9.8Kb	incomplete	30	10	107366	117188	60.27%	Planktothrix phage PaV-LD	NC_016564	2
							999999999
M. thermoacetica Y72	BARR01000028.1	1	6,7kb	incomplete	20	7	9027	15812	57.4	Enterobacteria phage phi92	NC_023693	4
aIf the region's total score is less than 70, it is marked as incomplete; if it is between 70 to 90, it is marked as questionable; if greater than 90, it is marked as intact (Arndt et al. 2016).
bsame colour indicates same most similar phage
